# Supplementary material for: Naringin Relieves Diabetic Cardiac Autonomic Neuropathy Mediated by P2Y14 Receptor in Superior Cervical Ganglion
Source: Front Pharmacol. 2022 Apr 21;13:873090. doi: 10.3389/fphar.2022.873090 (PMC9068893; doi:10.3389/fphar.2022.873090)
Supplement: Supplementary file 2 [file DataSheet1.xlsx]

## Sheet: Fig.1 P2Y14 IOD data
Repeated experiments (≥3 times）		Control	DM	DM+P2Y14 shRNA	DM+NC shRNA	DM+naringin	DM+PBS
IOD result of experiment 1	IOD of P2Y14	7875.78	26761.5	10214.3	26727.5	12274.3	36268.2
	IOD of internal control	29892.8	31280.6	36238.1	28924.3	30680.1	38830.3
	IOD ratio (P2Y14/internal control)	0.263468	0.85553	0.281867	0.924049	0.400075	0.934019
IOD result of experiment 2	IOD of P2Y14	9246.76	20340	8079.88	17576.5	7009.83	20738.3
	IOD of internal control	28952.2	23085.2	25923.2	19639	18853	20471.8
	IOD ratio (P2Y14/internal control)	0.31938	0.881086	0.311685	0.894981	0.371816	1.01301
IOD result of experiment 3	IOD of P2Y14	8741.97	30489	15596.5	30652.2	9227.61	28531.4
	IOD of internal control	29157.9	32264.7	37015.8	34293.9	25256.6	28831.2
	IOD ratio (P2Y14/internal control)	0.299815	0.944965	0.421347	0.89381	0.365354	0.9896
Note: here we conducted wertern blot and got three gel images respectively, and then we analyzed P2Y14 protein and β-actin (internal control) IOD levels in each group for each gel image by image-lab software. We got the IOD values of P2Y14 and β-actin of each group for each gel. And the IOD ratio was calculated. All the IOD data are shown in the sheet. Following that, we used the results of IOD r…

## Sheet: Fig.1 GFAP IOD data
Repeated experiments (≥3 times）		Control	DM	DM+P2Y14 shRNA	DM+NC shRNA	DM+naringin	DM+PBS
IOD result of experiment 1	IOD of GFAP	6047.28	21598.5	9810.17	22848	10355.5	22328.1
	IOD of internal control	23811.1	23881.2	23944.6	21870.8	21527.5	21345.9
	IOD ratio (GFAP/internal control)	0.253969	0.904412	0.409703	1.04468	0.481035	1.04601
IOD result of experiment 2	IOD of GFAP	10759.3	15367	7695.25	18187.7	12831	26555.4
	IOD of internal control	16118.5	15996.6	15056.7	18751.6	21929.5	21973
	IOD ratio (GFAP/internal control)	0.667511	0.960639	0.511085	0.969927	0.585102	1.20855
IOD result of experiment 3	IOD of GFAP	11753.8	17159.1	11657.5	19529.5	14049.2	27035.3
	IOD of internal control	20918.9	18994.2	19947.3	16183.1	21284.8	23390.5
	IOD ratio (GFAP/internal control)	0.561872	0.903384	0.584412	1.20679	0.660058	1.15582
Note: here we conducted wertern blot and got three gel images respectively, and then we analyzed GFAP protein and β-actin (internal control) IOD levels in each group for each gel image by image-lab software. We got the IOD values of GFAP and β-actin of each group for each gel. And the IOD ratio was calculated. All the IOD data are shown in the sheet. Following that, we used the results of IOD rat…

## Sheet: Fig.2 Δ cervical SND (%)
ten results in total	Control (n=10)	DM (n=10)	DM+P2Y14 shRNA (n=10)	DM+NC shRNA (n=10)	DM+naringin (n=10)	DM+PBS (n=10)
Δ cervical SND	72.42	183.93	94.28	184.42	86.59	191.62
Δ cervical SND (% in control group)	100	253.977	130.185	254.653	119.566	264.595
Δ cervical SND	68.51	193.45	85.25	198.95	88.54	216.66
Δ cervical SND (% in control group)	100	282.368	124.434	290.396	129.237	316.246
Δ cervical SND	72.91	238.4	90.25	235.96	102.71	209.82
Δ cervical SND (% in control group)	100	326.978	123.783	323.632	140.872	287.779
Δ cervical SND	70.96	194.58	89.64	241.65	82.93	225.94
Δ cervical SND (% in control group)	100	274.211	126.325	340.544	116.869	318.405
Δ cervical SND	66.07	245.43	85.74	231.58	81.22	216.43
Δ cervical SND (% in control group)	100	371.47	129.771	350.507	122.93	327.577
Δ cervical SND	81.24	200.87	92.33	204.92	72.79	239.51
Δ cervical SND (% in control group)	100	247.255	113.651	252.24	89.5987	294.818
Δ cervical SND	76.451	226.84	101.59	184.62	76.45	228.46
Δ cervical SND (% in control group)	100	296.713	132.882	241.488	99.9987	298.832
Δ cervical SND	89.46	215.72	82.64	229.72	92.43	219.5
Δ cervical SND (% in control group)	100	241.136	92.3765	256.785	103.32	245.361
Δ cervical SND	68.42	238.64	94.63	214.92	85.43	238.42
Δ cervical SND (% in control group)	100	348.787	138.308	314.119	124.861	348.465
Δ cervical SND	78.92	225.64	102.37	216.72	92.16	251.62
Δ cervical SND (% in control group)	100	285.91	129.714	274.607	116.776	318.829
Note: We analyzed the sympathetic nerve discharge pictures and obtained ten teams of Δ cervical SND values. The data of control group in each team were regarded as 100%, and we calculated the Δ cervical SND percent (ratio) of other group to control group (=the SND value of other group divided by the SND of control group in the same team). Following that, we used the ten teams of Δ cervical SND to…

## Sheet: Fig.4 IL-1β IOD data
Repeated experiments (≥3 times）		Control	DM	DM+P2Y14 shRNA	DM+NC shRNA	DM+naringin	DM+PBS
IOD result of experiment 1	IOD of IL-1β	10063.6	29384.4	12368.7	26800	15621.6	45527.5
	IOD of internal control	29892.8	31280.6	36238.1	28924.3	30680.1	38830.3
	IOD ratio (IL-1β/internal control)	0.336655	0.939382	0.341317	0.926558	0.509176	1.17247
IOD result of experiment 2	IOD of IL-1β	4887.42	16389.9	14409.6	24079.3	11897.5	28861.7
	IOD of internal control	28952.2	23085.2	25923.2	19639	18853	20471.8
	IOD ratio (IL-1β/internal control)	0.16881	0.709975	0.555856	1.2261	0.631069	1.40983
IOD result of experiment 3	IOD of IL-1β	7909.95	21222.6	10989.8	34470.1	15042	30767.7
	IOD of internal control	25614.8	26704.2	23469.2	27808.5	23854.8	27627.3
	IOD ratio (IL-1β/internal control)	0.308804	0.794727	0.468266	1.23955	0.630563	1.11367
IOD result of experiment 4	IOD of IL-1β	11664.5	26383	8749.61	32101.1	8433.59	26562.3
	IOD of internal control	29157.9	32264.7	37015.8	34293.9	25256.6	28831.2
	IOD ratio (IL-1β/internal control)	0.400047	0.817706	0.236375	0.936058	0.333916	0.921304
IOD result of experiment 5	IOD of IL-1β	9408.66	22044.4	9650.83	22659	14195.2	36084.2
	IOD of internal control	29052.6	28846.2	24186.9	28285.6	26503.7	29320.5
	IOD ratio (IL-1β/internal control)	0.323849	0.764205	0.39901	0.801078	0.535595	1.23068
Note: here we conducted wertern blot and got five gel images respectively, and then we analyzed IL-1β protein and β-actin (internal control) IOD levels in each group for each gel image by image-lab software. We got the IOD values of IL-1β and β-actin of each group for each gel. And the IOD ratio was calculated. All the IOD data are shown in the sheet. Following that, we used the results of IOD ra…

## Sheet: Fig.5 GPX4 IOD data
Repeated experiments (≥3 times）		Control	DM	DM+P2Y14 shRNA	DM+NC shRNA	DM+naringin	DM+PBS
IOD result of experiment 1	IOD of GPX4	21818.9	16959.6	20975.5	14766.1	21675.6	11102.6
	IOD of internal control	23053.9	23015.6	21799.8	21879.3	19744.3	19230
	IOD ratio (GPX4/internal control)	0.946431	0.736874	0.962191	0.674889	1.09781	0.577358
IOD result of experiment 2	IOD of GPX4	22105.2	13440.2	23548.4	13620.8	19003.2	13390.5
	IOD of internal control	19525.2	20224.2	19727.6	20097.5	20920.2	20482.7
	IOD ratio (GPX4/internal control)	1.13214	0.66456	1.19368	0.677733	0.908364	0.653748
IOD result of experiment 3	IOD of GPX4	20594.1	12703	23232.7	13627.8	21653.2	13036.5
	IOD of internal control	20909.5	19973.3	23373.7	21311.3	24009.4	19208.4
	IOD ratio (GPX4/internal control)	0.98492	0.635999	0.993965	0.639464	0.901863	0.678689
IOD result of experiment 4	IOD of GPX4	20406.8	11886.9	20021.8	9396.64	18594.4	10258.6
	IOD of internal control	18974.1	17933.3	19311	18107.2	19818.4	18577.8
	IOD ratio (GPX4/internal control)	1.07551	0.662842	1.03681	0.518946	0.93824	0.552197
Note: here we conducted wertern blot and got four gel images respectively, and then we analyzed GPX4 protein and β-actin (internal control) IOD levels in each group for each gel image by image-lab software. We got the IOD values of GPX4 and β-actin of each group for each gel. And the IOD ratio was calculated. All the IOD data are shown in the sheet. Following that, we used the results of IOD rati…

## Sheet: Fig.5 NRF2 IOD data (2)
Repeated experiments (≥3 times）		Control	DM	DM+P2Y14 shRNA	DM+NC shRNA	DM+naringin	DM+PBS
IOD result of experiment 1	IOD of NRF2	20006.7	9101	17505	6137.52	17305	8098.93
	IOD of internal control	23053.9	23015.6	21799.8	21879.3	19744.3	19230
	IOD ratio (NRF2/internal control)	0.867825	0.395428	0.802991	0.280517	0.876455	0.421161
IOD result of experiment 2	IOD of NRF2	14950	8915.12	16800.1	6794.71	20414.5	7759.35
	IOD of internal control	19525.2	20224.2	19727.6	20097.5	20920.2	20482.7
	IOD ratio (NRF2/internal control)	0.765676	0.440815	0.851603	0.338087	0.975826	0.378824
IOD result of experiment 3	IOD of NRF2	14236	8978.3	20621.1	7012.52	22315.9	9197.3
	IOD of internal control	20909.5	19973.3	23373.7	21311.3	24009.4	19208.4
	IOD ratio (NRF2/internal control)	0.680838	0.449515	0.882234	0.329052	0.929465	0.478816
IOD result of experiment 4	IOD of NRF2	13869.8	6767.88	18362.5	6954	18432.9	9175.42
	IOD of internal control	18974.1	17933.3	19311	18107.2	19818.4	18577.8
	IOD ratio (NRF2/internal control)	0.730987	0.377392	0.950885	0.384047	0.93009	0.493893
Note: here we conducted wertern blot and got four gel images respectively, and then we analyzed NRF2 protein and β-actin (internal control) IOD levels in each group for each gel image by image-lab software. We got the IOD values of NRF2 and β-actin of each group for each gel. And the IOD ratio was calculated. All the IOD data are shown in the sheet. Following that, we used the results of IOD rati…

## Sheet: Fig.6 ROS data
Repeated experiments (≥3 times）		Control	DM	DM+P2Y14 shRNA	DM+NC shRNA	DM+naringin	DM+PBS
Fluorescence intensity results of experiment 1	result (1)	3953	5026	1489	5225	2168	7922
	result (2)	4073	6593	1574	5405	1867	7916
	result (3)	4055	6179	1612	5295	2126	7370
	average result 1	4027	5932.67	1558.33	5308.33	2053.67	7736
	ROS level 1 (% of control result)	1	1.47322	0.386971	1.31819	0.509974	1.92103
Fluorescence intensity results of experiment 2	result (1)	3810	4860	1540	5137	2083	7656
	result (2)	4127	6577	1469	5404	1768	7745
	result (3)	3865	6212	1549	5263	1955	7210
	average result 2	3934	5883	1519.33	5268	1935.33	7537
	ROS level 2 (% of control result)	1	1.49542	0.386206	1.3391	0.491951	1.91586
Fluorescence intensity results of experiment 3	result (1)	4054	5057	1639	5514	2229	8082
	result (2)	4319	6828	1577	5562	1892	8150
	result (3)	4155	6367	1660	5486	2055	7372
	average result 3	4176	6084	1625.33	5520.67	2058.67	7868
	ROS level 3 (% of control result)	1	1.4569	0.389208	1.322	0.492976	1.8841
Note: We used the chemofluorescent kit to analyze the concentration of ROS in each group. There are three experiements were finished respectively, and there were three repeatitive values were obtained for one group in each time of experiement. We got the fluorescence intensity values and calculated the ratio (intensity values of control group were regarded as 100%, and values of other group were …

## Sheet: Table 1 HR and BP raw data
	HR	SBP	DBP	MBP
Control group (n=10)	312	108	87	94
	331	118	96	103
	324	116	91	99
	318	107	83	91
	327	119	92	101
	330	121	87	98
	316	104	78	86
	322	113	82	92
	319	109	80	89
	328	115	95	102
DM group (n=10)	384	142	96	111
	387	148	101	117
	376	137	92	107
	381	141	100	114
	369	131	90	104
	391	146	98	114
	385	147	97	114
	374	142	94	110
	392	152	103	119
	389	143	99	114
DM+P2Y14 shRNA group (n=10)	326	119	91	100
	320	114	88	97
	336	121	93	102
	334	126	87	100
	325	118	84	95
	317	114	82	93
	324	124	85	98
	319	117	79	92
	328	124	89	101
	323	122	82	95
DM+NC shRNA group (n=10)	396	152	106	121
	387	148	99	115
	382	146	103	117
	391	153	108	123
	374	135	90	105
	384	142	96	111
	398	147	98	114
	386	144	99	114
	375	135	87	103
	382	141	95	110
DM+naringin group (n=10)	322	116	88	97
	327	117	91	100
	334	125	81	96
	313	104	84	91
	328	119	93	102
	327	112	85	94
	330	124	96	105
	318	116	82	93
	326	119	88	98
	331	120	91	101
DM+PBS group (n=10)	387	143	96	112
	372	135	89	104
	394	152	104	120
	383	147	95	112
	395	151	106	121
	382	139	91	107
	386	145	97	113
	381	144	98	113
	391	148	101	116
	386	144	95	111
Note: We used the data to analyze by SPSS software.

## Sheet: Table 2 HRV raw data
	TP	VLF	LF	HF	LF/HF Ratio
Control group (n=10)	142.41	120.89	7.41	12.47	0.59
	137.18	126.51	6.76	14.12	0.48
	128.65	131.64	6.29	11.83	0.53
	141.69	122.13	5.83	11.99	0.49
	132.41	118.74	6.46	10.57	0.61
	128.64	120.38	7.49	14.29	0.52
	131.79	124.81	7.03	13.75	0.51
	142.68	132.49	6.52	14.06	0.46
	134.73	128.92	6.18	13.42	0.46
	137.59	132.84	6.73	12.81	0.53
DM group (n=10)	104.92	102.94	2.62	1.03	2.54
	107.08	99.08	3.17	1.19	2.66
	113.91	104.76	2.91	0.98	2.97
	97.38	94.28	2.94	1.23	2.39
	91.43	90.15	2.52	1.03	2.45
	98.81	97.94	2.18	1.49	1.46
	114.19	105.72	4.06	1.78	2.28
	108.72	101.49	3.52	1.31	2.69
	101.29	108.43	3.29	1.24	2.65
	92.63	92.47	2.94	1.07	2.75
DM+P2Y14 shRNA group (n=10)	128.34	121.04	5.73	11.64	0.49
	134.76	121.63	6.09	11.76	0.57
	129.05	116.19	5.75	9.47	0.61
	131.97	109.85	6.16	10.83	0.57
	131.82	114.92	5.49	9.72	0.56
	119.62	114.83	6.04	10.48	0.58
	132.49	124.86	5.78	10.93	0.53
	125.72	119.72	6.24	13.76	0.45
	128.19	130.49	6.58	12.08	0.54
	116.94	122.75	6.76	12.43	0.54
DM+NC shRNA group (n=10)	100.73	98.34	2.11	1.14	1.85
	104.21	104.51	2.45	1.27	1.93
	110.09	101.14	2.54	1.22	2.08
	113.04	118.13	2.76	1.16	2.38
	98.16	92.13	1.76	1.04	1.69
	108.73	107.56	2.17	0.86	2.52
	90.72	94.41	1.92	0.88	2.18
	94.59	98.62	2.26	0.97	2.33
	109.16	105.49	2.75	1.02	2.7
	104.62	102.16	2.49	1.27	1.96
DM+naringin group (n=10)	134.86	120.39	6.14	12.03	0.51
	130.61	117.08	6.94	10.84	0.64
	126.01	124.47	6.22	10.39	0.6
	128.92	119.62	6.31	10.86	0.58
	135.49	128.61	6.27	13.79	0.45
	127.92	119.53	5.86	9.48	0.62
	139.45	121.28	6.51	13.72	0.47
	140.53	134.72	6.94	14.8	0.47
	134.81	125.49	6.42	11.75	0.55
	122.54	127.22	5.89	12.64	0.47
DM+PBS group (n=10)	105.37	98.06	2.49	1.12	2.22
	99.76	103.78	2.67	1.06	2.52
	103.18	104.36	2.64	0.99	2.67
	112.54	100.89	2.66	1.19	2.24
	124.62	114.73	3.27	1.66	1.97
	104.29	97.82	2.51	1.25	2
	116.89	108.36	2.68	1.61	1.66
	108.72	102.71	2.15	1.09	1.97
	97.53	92.39	1.98	0.84	2.36
	92.46	90.43	2.44	1.17	2.09
Note: We used the data to analyze by SPSS software.
